# Supplementary material for: Identification of Inhibitors and Drug Targets for Human Adenovirus Infections
Source: Viruses. 2022 May 4;14(5):959. doi: 10.3390/v14050959 (PMC9144521; doi:10.3390/v14050959)
Supplement: Supplementary file 1 [file viruses-14-00959-s001.zip]

Archive with 1 entries (1 files):
- viruses-1700485-supplementary.pdf
